# Supplementary material for: Integrating Embeddings from Multiple Protein Language Models to Improve Protein O-GlcNAc Site Prediction
Source: Int J Mol Sci. 2023 Nov 6;24(21):16000. doi: 10.3390/ijms242116000 (PMC10650050; doi:10.3390/ijms242116000)
Supplement: Supplementary file 1 [file ijms-24-16000-s001.zip]

Archive with 1 entries (1 files):
- ijms-2590688-supplementary.pdf
